# Supplementary material for: Fangs in the Ghats: Preclinical Insights into the Medical Importance of Pit Vipers from the Western Ghats
Source: Int J Mol Sci. 2023 May 30;24(11):9516. doi: 10.3390/ijms24119516 (PMC10253985; doi:10.3390/ijms24119516)
Supplement: Supplementary file 1 [file ijms-24-09516-s001.zip]

Archive with 3 entries (3 files):
- Supplementary Figures_Fangs in the Ghats.pdf
- Supplementary File S1.zip
- Supplementary Tables _Fangs in the Ghats.pdf
